# Supplementary material for: Commonly Used Anesthesia/Euthanasia Methods for Brain Collection Differentially Impact MAPK Activity in Male and Female C57BL/6 Mice
Source: Front Cell Neurosci. 2019 Mar 28;13:96. doi: 10.3389/fncel.2019.00096 (PMC6447702; doi:10.3389/fncel.2019.00096)
Supplement: Supplementary file 2 [file Table_1.xlsx]

## Sheet: Sheet1
Supplementary Table 1		Statistical analysis of ERK1/2 activity
The table contains statistical analysis of the ERK1/2 activity in response to different anesthetic/euthanasia methods (*p<0.05, **p<0.01, ***p<0.001, ****p<0.0001, ns=not significant).
ERK1/2	# of samples	Test	F-value	p-value	Group	Mean	Post hoc analysis	Group Comparison	Mean Diff.	p-value	Significance
Figure 2-a (Prefrontal cortex-M)	3	One-Way ANOVA test	F (3, 8) = 14.47	P=0.0013			Tukey's Multiple Comparison Test	Iso vs. CO2	88.63	0.0034	**
					Iso	102.7		Iso vs. K/X	68.71	0.0151	*
					CO2	14.03		Iso vs. Decap	2.665	0.9985	ns
					K/X	33.96		CO2 vs. K/X	-19.92	0.6546	ns
					Decap	100		CO2 vs. Decap	-85.97	0.0041	**
								K/X vs. Decap	-66.04	0.0187	*
Figure 2-c (Prefrontal cortex-F)	3	One-Way ANOVA test	F (3, 8) = 9.923	P=0.0045			Tukey's Multiple Comparison Test	Iso vs. CO2	62.61	0.004	**
					Iso	120.8		Iso vs. K/X	43.75	0.0296	*
					CO2	58.18		Iso vs. Decap	20.79	0.3827	ns
					K/X	77.04		CO2 vs. K/X	-18.86	0.4582	ns
					Decap	100		CO2 vs. Decap	-41.82	0.0368	*
								K/X vs. Decap	-22.96	0.3085	ns
Figure 2-e (Striatum-M)	6	One-Way ANOVA test	F (3, 20) = 11.74	P=0.0001			Tukey's Multiple Comparison Test	Iso vs. CO2	62.22	0.0004	***
					Iso	101.1		Iso vs. K/X	36.22	0.0389	*
					CO2	38.87		Iso vs. Decap	1.085	0.9998	ns
					K/X	64.86		CO2 vs. K/X	-26	0.1884	ns
					Decap	100		CO2 vs. Decap	-61.13	0.0004	***
								K/X vs. Decap	-35.14	0.0466	*
Figure 2-g (Striatum-F)	6	One-Way ANOVA test	F (3, 20) = 22.56	P<0.0001			Tukey's Multiple Comparison Test	Iso vs. CO2	63.08	<0.0001	****
					Iso	99.99		Iso vs. K/X	37.28	0.0031	**
					CO2	36.91		Iso vs. Decap	-0.007139	>0.9999	ns
					K/X	62.71		CO2 vs. K/X	-25.79	0.0489	*
					Decap	100		CO2 vs. Decap	-63.09	<0.0001	****
								K/X vs. Decap	-37.29	0.0031	**
Figure 2-i (Nucleus Accumbens-M)	3	One-Way ANOVA test	F (3, 8) = 12.88	P=0.0020			Tukey's Multiple Comparison Test	Iso vs. CO2	61.01	0.0122	*
					Iso	75.52		Iso vs. K/X	25.85	0.3425	ns
					CO2	14.51		Iso vs. Decap	-24.48	0.384	ns
					K/X	49.67		CO2 vs. K/X	-35.16	0.1464	ns
					Decap	100		CO2 vs. Decap	-85.49	0.0016	**
								K/X vs. Decap	-50.33	0.0334	*
Figure 2-k (Nucleus Accumbens-F)	3	One-Way ANOVA test	F (3, 8) = 13.04	P=0.0019			Tukey's Multiple Comparison Test	Iso vs. CO2	99.45	0.0021	**
					Iso	116.2		Iso vs. K/X	59.49	0.0384	*
					CO2	16.77		Iso vs. Decap	16.22	0.7931	ns
					K/X	56.74		CO2 vs. K/X	-39.97	0.1825	ns
					Decap	100		CO2 vs. Decap	-83.23	0.0063	**
								K/X vs. Decap	-43.26	0.141	ns
Figure 2-m (Hippocampus-M)	6	One-Way ANOVA test	F (3, 20) = 6.63	P=0.0027			Tukey's Multiple Comparison Test	Iso vs. CO2	57.53	0.0135	*
					Iso	88.77		Iso vs. K/X	3.73	0.996	ns
					CO2	31.24		Iso vs. Decap	-11.23	0.9084	ns
					K/X	85.04		CO2 vs. K/X	-53.8	0.0218	*
					Decap	100		CO2 vs. Decap	-68.76	0.003	**
								K/X vs. Decap	-14.96	0.8112	ns
Figure 2-o (Hippocampus-F)	6	One-Way ANOVA test	F (3, 20) = 16.18	P<0.0001			Tukey's Multiple Comparison Test	Iso vs. CO2	46.76	<0.0001	****
					Iso	99.22		Iso vs. K/X	9.699	0.6151	ns
					CO2	52.46		Iso vs. Decap	-0.7762	0.9996	ns
					K/X	89.52		CO2 vs. K/X	-37.07	0.0007	***
					Decap	100		CO2 vs. Decap	-47.54	<0.0001	****
								K/X vs. Decap	-10.48	0.5557	ns
Figure 2-q (Amygdala-M)	3	One-Way ANOVA test	F (3, 8) = 12.62	P=0.0021			Tukey's Multiple Comparison Test	Iso vs. CO2	82.5	0.0026	**
					Iso	106.2		Iso vs. K/X	37.6	0.1336	ns
					CO2	23.74		Iso vs. Decap	6.243	0.9742	ns
					K/X	68.64		CO2 vs. K/X	-44.9	0.0674	ns
					Decap	100		CO2 vs. Decap	-76.26	0.0042	**
								K/X vs. Decap	-31.36	0.2352	ns
Figure 2-s (Amygdala-F)	3	One-Way ANOVA test	F (3, 8) = 23.03	P=0.0003			Tukey's Multiple Comparison Test	Iso vs. CO2	75.41	0.0004	***
					Iso	101.1		Iso vs. K/X	24.91	0.1553	ns
					CO2	25.73		Iso vs. Decap	1.138	0.9995	ns
					K/X	76.23		CO2 vs. K/X	-50.5	0.0055	**
					Decap	100		CO2 vs. Decap	-74.27	0.0004	***
								K/X vs. Decap	-23.77	0.1805	ns
Supplementary Table 2		Statistical analysis of JNK activity
The table contains statistical analysis of the JNK activity in response to different anesthetic/euthanasia methods (*p<0.05, ns=not significant).
JNK	# of samples	Test	F-value	p-value	Group	Mean	Post hoc analysis	Group Comparison	Mean Diff.	p-value	Significance
Figure 3-a (Prefrontal cortex-M)	3	One-Way ANOVA test	F (3, 8) = 1.898	P=0.2084			Tukey's Multiple Comparison Test	Iso vs. CO2	31.48	0.2128	ns
					Iso	111.2		Iso vs. K/X	25.39	0.3628	ns
					CO2	79.74		Iso vs. Decap	11.22	0.8651	ns
					K/X	85.83		CO2 vs. K/X	-6.087	0.9737	ns
					Decap	100		CO2 vs. Decap	-20.26	0.5368	ns
								K/X vs. Decap	-14.17	0.7675	ns
Figure 3-c (Prefrontal cortex-F)	3	One-Way ANOVA test	F (3, 8) = 2.162	P=0.1705			Tukey's Multiple Comparison Test	Iso vs. CO2	14.94	0.3748	ns
					Iso	102.7		Iso vs. K/X	-6.681	0.8663	ns
					CO2	87.72		Iso vs. Decap	2.658	0.9893	ns
					K/X	109.3		CO2 vs. K/X	-21.62	0.1368	ns
					Decap	100		CO2 vs. Decap	-12.28	0.5261	ns
								K/X vs. Decap	9.339	0.7135	ns
Figure 3-e (Striatum-M)	3	One-Way ANOVA test	F (3, 8) = 4.399	P=0.0417			Tukey's Multiple Comparison Test	Iso vs. CO2	12.48	0.4436	ns
					Iso	86.14		Iso vs. K/X	-10.02	0.6088	ns
					CO2	73.66		Iso vs. Decap	-13.86	0.3625	ns
					K/X	96.16		CO2 vs. K/X	-22.49	0.0841	ns
					Decap	100		CO2 vs. Decap	-26.34	0.0425	*
								K/X vs. Decap	-3.843	0.9605	ns
Figure 3-g (Striatum-F)	3	One-Way ANOVA test	F (3, 8) = 1.906	P=0.2071			Tukey's Multiple Comparison Test	Iso vs. CO2	23.38	0.4762	ns
					Iso	87.48		Iso vs. K/X	-2.007	0.9992	ns
					CO2	64.11		Iso vs. Decap	-12.52	0.8495	ns
					K/X	89.49		CO2 vs. K/X	-25.39	0.4122	ns
					Decap	100		CO2 vs. Decap	-35.89	0.1736	ns
								K/X vs. Decap	-10.51	0.9027	ns
Figure 3-i (Nucleus Accumbens-M)	3	One-Way ANOVA test	F (3, 8) = 5.765	P=0.0213			Tukey's Multiple Comparison Test	Iso vs. CO2	18.42	0.1291	ns
					Iso	91.41		Iso vs. K/X	-6.92	0.7801	ns
					CO2	72.99		Iso vs. Decap	-8.592	0.6552	ns
					K/X	98.33		CO2 vs. K/X	-25.34	0.034	*
					Decap	100		CO2 vs. Decap	-27.01	0.0247	*
								K/X vs. Decap	-1.672	0.9954	ns
Figure 3-k (Nucleus Accumbens-F)	3	One-Way ANOVA test	F (3, 8) = 4.345	P=0.0429			Tukey's Multiple Comparison Test	Iso vs. CO2	20.27	0.1924	ns
					Iso	90.35		Iso vs. K/X	-5.972	0.9093	ns
					CO2	70.08		Iso vs. Decap	-9.649	0.7184	ns
					K/X	96.32		CO2 vs. K/X	-26.25	0.0768	ns
					Decap	100		CO2 vs. Decap	-29.92	0.0433	*
								K/X vs. Decap	-3.677	0.9759	ns
Figure 3-m (Hippocampus-M)	3	One-Way ANOVA test	F (3, 8) = 1.641	P=0.2556			Tukey's Multiple Comparison Test	Iso vs. CO2	19.06	0.6364	ns
					Iso	94.25		Iso vs. K/X	-14.55	0.7923	ns
					CO2	75.19		Iso vs. Decap	-5.75	0.9821	ns
					K/X	108.8		CO2 vs. K/X	-33.61	0.22	ns
					Decap	100		CO2 vs. Decap	-24.81	0.4402	ns
								K/X vs. Decap	8.8	0.9411	ns
Figure 3-o (Hippocampus-F)	3	One-Way ANOVA test	F (3, 8) = 3.2	P=0.0837			Tukey's Multiple Comparison Test	Iso vs. CO2	40.09	0.071	ns
					Iso	114.2		Iso vs. K/X	9.34	0.8988	ns
					CO2	74.07		Iso vs. Decap	14.16	0.7306	ns
					K/X	104.8		CO2 vs. K/X	-30.75	0.1856	ns
					Decap	100		CO2 vs. Decap	-25.93	0.296	ns
								K/X vs. Decap	4.819	0.9836	ns
Figure 3-q (Amygdala-M)	3	One-Way ANOVA test	F (3, 8) = 2.832	P=0.1063			Tukey's Multiple Comparison Test	Iso vs. CO2	16.84	0.3851	ns
					Iso	105.9		Iso vs. K/X	-11.49	0.6677	ns
					CO2	89.1		Iso vs. Decap	5.938	0.9299	ns
					K/X	117.4		CO2 vs. K/X	-28.33	0.0819	ns
					Decap	100		CO2 vs. Decap	-10.9	0.7008	ns
								K/X vs. Decap	17.43	0.3588	ns
Figure 2-s (Amygdala-F)	3	One-Way ANOVA test	F (3, 8) = 7.982	P=0.0087			Tukey's Multiple Comparison Test	Iso vs. CO2	38.36	0.03	*
					Iso	96.32		Iso vs. K/X	-8.418	0.8601	ns
					CO2	57.97		Iso vs. Decap	-3.68	0.9852	ns
					K/X	104.7		CO2 vs. K/X	-46.77	0.0105	*
					Decap	100		CO2 vs. Decap	-42.03	0.0188	*
								K/X vs. Decap	4.738	0.9696	ns
Supplementary Table 3		Statistical analysis of p38 activity
The table contains statistical analysis of the p38 activity in response to different anesthetic/euthanasia methods (ns=not significant).
p38	# of samples	Test	F-value	p-value	Group	Mean	Post hoc analysis	Group Comparison	Mean Diff.	p-value	Significance
Figure 4-a (Prefrontal cortex-M)	3	One-Way ANOVA test	F (3, 8) = 0.1404	P=0.9330			Tukey's Multiple Comparison Test	Iso vs. CO2	-8.36	0.9421	ns
					Iso	98.23		Iso vs. K/X	-6.78	0.9675	ns
					CO2	106.6		Iso vs. Decap	-1.774	0.9994	ns
					K/X	105		CO2 vs. K/X	1.58	0.9995	ns
					Decap	100		CO2 vs. Decap	6.586	0.97	ns
								K/X vs. Decap	5.006	0.9863	ns
Figure 4-c (Prefrontal cortex-F)	3	One-Way ANOVA test	F (3, 8) = 1.91	P=0.2065			Tukey's Multiple Comparison Test	Iso vs. CO2	1.525	0.9959	ns
					Iso	86.51		Iso vs. K/X	-4.561	0.9092	ns
					CO2	84.98		Iso vs. Decap	-13.49	0.2809	ns
					K/X	91.07		CO2 vs. K/X	-6.086	0.815	ns
					Decap	100		CO2 vs. Decap	-15.02	0.2104	ns
								K/X vs. Decap	-8.931	0.5921	ns
Figure 4-e (Striatum-M)	3	One-Way ANOVA test	F (3, 8) = 0.008209	P=0.9989			Tukey's Multiple Comparison Test	Iso vs. CO2	-2.148	0.9998	ns
					Iso	100.1		Iso vs. K/X	-3.695	0.9991	ns
					CO2	102.2		Iso vs. Decap	0.0757	>0.9999	ns
					K/X	103.8		CO2 vs. K/X	-1.547	>0.9999	ns
					Decap	100		CO2 vs. Decap	2.223	0.9998	ns
								K/X vs. Decap	3.771	0.9991	ns
Figure 4-g (Striatum-F)	3	One-Way ANOVA test	F (3, 8) = 2.528	P=0.1309			Tukey's Multiple Comparison Test	Iso vs. CO2	17.32	0.4891	ns
					Iso	131.2		Iso vs. K/X	22.53	0.2897	ns
					CO2	113.8		Iso vs. Decap	31.16	0.1065	ns
					K/X	108.6		CO2 vs. K/X	5.201	0.9688	ns
					Decap	100		CO2 vs. Decap	13.83	0.6528	ns
								K/X vs. Decap	8.631	0.8789	ns
Figure 4-i (Nucleus Accumbens-M)	3	One-Way ANOVA test	F (3, 8) = 0.4954	P=0.6955			Tukey's Multiple Comparison Test	Iso vs. CO2	27	0.6853	ns
					Iso	119.2		Iso vs. K/X	22.83	0.7791	ns
					CO2	92.22		Iso vs. Decap	19.22	0.8521	ns
					K/X	96.39		CO2 vs. K/X	-4.163	0.998	ns
					Decap	100		CO2 vs. Decap	-7.777	0.9873	ns
								K/X vs. Decap	-3.614	0.9987	ns
Figure 4-k (Nucleus Accumbens-F)	3	One-Way ANOVA test	F (3, 8) = 0.2177	P=0.8814			Tukey's Multiple Comparison Test	Iso vs. CO2	2.395	0.9823	ns
					Iso	99.75		Iso vs. K/X	-2.907	0.9693	ns
					CO2	97.35		Iso vs. Decap	-0.2512	>0.9999	ns
					K/X	102.7		CO2 vs. K/X	-5.302	0.8496	ns
					Decap	100		CO2 vs. Decap	-2.647	0.9764	ns
								K/X vs. Decap	2.656	0.9762	ns
Figure 4-m (Hippocampus-M)	3	One-Way ANOVA test	F (3, 8) = 1.146	P=0.3879			Tukey's Multiple Comparison Test	Iso vs. CO2	14.46	0.6378	ns
					Iso	116.2		Iso vs. K/X	21.01	0.3572	ns
					CO2	101.7		Iso vs. Decap	16.17	0.5583	ns
					K/X	95.16		CO2 vs. K/X	6.551	0.9444	ns
					Decap	100		CO2 vs. Decap	1.709	0.9989	ns
								K/X vs. Decap	-4.842	0.976	ns
Figure 4-o (Hippocampus-F)	3	One-Way ANOVA test	F (3, 8) = 0.37	P=0.7769			Tukey's Multiple Comparison Test	Iso vs. CO2	23.17	0.7359	ns
					Iso	113.6		Iso vs. K/X	15.5	0.8975	ns
					CO2	90.39		Iso vs. Decap	13.55	0.9278	ns
					K/X	98.05		CO2 vs. K/X	-7.666	0.9852	ns
					Decap	100		CO2 vs. Decap	-9.613	0.9718	ns
								K/X vs. Decap	-1.947	0.9997	ns
Figure 4-q (Amygdala-M)	3	One-Way ANOVA test	F (3, 8) = 0.429	P=0.7378			Tukey's Multiple Comparison Test	Iso vs. CO2	25.21	0.824	ns
					Iso	93.94		Iso vs. K/X	5.542	0.9974	ns
					CO2	68.73		Iso vs. Decap	-6.064	0.9966	ns
					K/X	88.39		CO2 vs. K/X	-19.67	0.9047	ns
					Decap	100		CO2 vs. Decap	-31.27	0.7164	ns
								K/X vs. Decap	-11.61	0.9774	ns
Figure 4-s (Amygdala-F)	3	One-Way ANOVA test	F (3, 8) = 1.451	P=0.2988			Tukey's Multiple Comparison Test	Iso vs. CO2	1.612	0.9999	ns
					Iso	138.7		Iso vs. K/X	30.66	0.5791	ns
					CO2	137.1		Iso vs. Decap	38.72	0.4006	ns
					K/X	108.1		CO2 vs. K/X	29.05	0.6176	ns
					Decap	100		CO2 vs. Decap	37.11	0.4336	ns
								K/X vs. Decap	8.065	0.9847	ns
Supplementary Table 4		Statistical analysis of sex differences in ERK1/2 activity
The table contains statistical analysis of sex differences in the ERK1/2 activity in response to different anesthetic/euthanasia methods (ns=not significant).
ERK1/2	Test	Effect	F value	p-value	Post hoc analysis	Group Comparison	Significance
Figure 5-a (Striatum)	2-Way ANOVA	Sex x Drug effect	F (3, 16) = 0.1196	P=0.9473	Tukey's Multiple Comparisons Test	CO2: Male vs. Female	ns
		Drug effect	F (3, 16) = 2.432	P=0.1028		Iso: Male vs. Female	ns
		Sex effect	F (1, 16) = 0.3795	P=0.5465		K/X: Male vs. Female	ns
						Decap: Male vs. Female	ns
Figure 5-b (Hippocampus)	2-Way ANOVA	Sex x Drug effect	F (3, 15) = 0.1157	P=0.9495	Tukey's Multiple Comparisons Test	CO2: Male vs. Female	ns
		Drug effect	F (3, 15) = 0.8593	P=0.4835		Iso: Male vs. Female	ns
		Sex effect	F (1, 15) = 0.1019	P=0.7539		K/X: Male vs. Female	ns
						Decap: Male vs. Female	ns
Supplementary Table 5		Statistical analysis of ERK1/2 activity from two different cohorts
The table contains statistical analysis of the ERK1/2 activity in response to different anesthetic/euthanasia methods from two different cohorts (*p<0.05, **p<0.01, ***p<0.001, ns=not significant).
ERK1/2	# of samples	Test	F-value	p-value	Group	Mean	Post hoc analysis	Group Comparison	Mean Diff.	p-value	Significance
Supplemental Figure 1-a (Striatum-M Trial 1)	3	One-Way ANOVA test	F (3, 8) = 23.94	P=0.0002			Tukey's Multiple Comparison Test	Iso vs. CO2	0.0192	0.0012	**
					Iso	0.02484		Iso vs. K/X	0.007121	0.1793	ns
					CO2	0.005637		Iso vs. Decap	-0.005772	0.3167	ns
					K/X	0.01771		CO2 vs. K/X	-0.01208	0.0194	*
					Decap	0.03061		CO2 vs. Decap	-0.02497	0.0002	***
								K/X vs. Decap	-0.01289	0.0137	*
Supplemental Figure 1-b (Striatum-M Trial 2)	3	One-Way ANOVA test	F (3, 8) = 6.617	P=0.0147			Tukey's Multiple Comparison Test	Iso vs. CO2	0.01043	0.0158	*
					Iso	0.02045		Iso vs. K/X	0.008308	0.0489	*
					CO2	0.01002		Iso vs. Decap	0.003552	0.546	ns
					K/X	0.01214		CO2 vs. K/X	-0.002117	0.8436	ns
					Decap	0.01689		CO2 vs. Decap	-0.006873	0.1072	ns
								K/X vs. Decap	-0.004755	0.3227	ns
Supplemental Figure 1-c (Striatum-F Trial 1)	3	One-Way ANOVA test	F (3, 8) = 23.16	P=0.0003			Tukey's Multiple Comparison Test	Iso vs. CO2	0.01599	0.0006	***
					Iso	0.02201		Iso vs. K/X	0.01058	0.0081	**
					CO2	0.006021		Iso vs. Decap	0.000274	0.9994	ns
					K/X	0.01144		CO2 vs. K/X	-0.005416	0.1697	ns
					Decap	0.02174		CO2 vs. Decap	-0.01572	0.0006	***
								K/X vs. Decap	-0.0103	0.0094	**
Supplemental Figure 1-d (Striatum-F Trial 2)	3	One-Way ANOVA test	F (3, 8) = 6.101	P=0.0183			Tukey's Multiple Comparison Test	Iso vs. CO2	0.008923	0.0285	*
					Iso	0.01675		Iso vs. K/X	0.004398	0.3495	ns
					CO2	0.007827		Iso vs. Decap	-0.0002162	0.9997	ns
					K/X	0.01235		CO2 vs. K/X	-0.004526	0.3281	ns
					Decap	0.01697		CO2 vs. Decap	-0.009139	0.0253	*
								K/X vs. Decap	-0.004614	0.3139	ns
Supplemental Figure 1-e (Hippocampus-M Trial 1)	3	One-Way ANOVA test	F (3, 8) = 13.94	P=0.0015			Tukey's Multiple Comparison Test	Iso vs. CO2	0.009456	0.0408	*
					Iso	0.01244		Iso vs. K/X	-0.001158	0.9752	ns
					CO2	0.002983		Iso vs. Decap	-0.008724	0.0587	ns
					K/X	0.0136		CO2 vs. K/X	-0.01061	0.0231	*
					Decap	0.02116		CO2 vs. Decap	-0.01818	0.0009	***
								K/X vs. Decap	-0.007566	0.1047	ns
Supplemental Figure 1-f (Hippocampus-M Trial 2)	3	One-Way ANOVA test	F (3, 8) = 4.46	P=0.0403			Tukey's Multiple Comparison Test	Iso vs. CO2	0.0101	0.0379	*
					Iso	0.01704		Iso vs. K/X	0.001856	0.9213	ns
					CO2	0.006945		Iso vs. Decap	0.002693	0.8022	ns
					K/X	0.01519		CO2 vs. K/X	-0.008243	0.0914	ns
					Decap	0.01435		CO2 vs. Decap	-0.007407	0.1357	ns
								K/X vs. Decap	0.0008369	0.9916	ns
Supplemental Figure 1-g (Hippocampus-F Trial 1)	3	One-Way ANOVA test	F (3, 8) = 6.554	P=0.0151			Tukey's Multiple Comparison Test	Iso vs. CO2	0.01754	0.0263	*
					Iso	0.04649		Iso vs. K/X	0.003505	0.8817	ns
					CO2	0.02895		Iso vs. Decap	-0.0014	0.9906	ns
					K/X	0.04298		CO2 vs. K/X	-0.01403	0.0733	ns
					Decap	0.04789		CO2 vs. Decap	-0.01894	0.0177	*
								K/X vs. Decap	-0.004905	0.7408	ns
Supplemental Figure 1-h (Hippocampus-F Trial 2)	6	One-Way ANOVA test	F (3, 8) = 8.132	P=0.0082			Tukey's Multiple Comparison Test	Iso vs. CO2	0.009098	0.0114	*
					Iso	0.01621		Iso vs. K/X	0.001931	0.8003	ns
					CO2	0.00711		Iso vs. Decap	0.0002193	0.9996	ns
					K/X	0.01428		CO2 vs. K/X	-0.007167	0.0391	*
					Decap	0.01599		CO2 vs. Decap	-0.008879	0.013	*
								K/X vs. Decap	-0.001712	0.8496	ns
